# Supplementary material for: Five new species of Rhodamnia (Myrtaceae, Myrteae) from New Guinea
Source: PhytoKeys. 2012 Dec 28;(19):31–49. doi: 10.3897/phytokeys.19.4098 (PMC3597002; doi:10.3897/phytokeys.19.4098)
Supplement: XML Treatment for Rhodamnia daymanensis [file phytokeys.19.4098-treatment2.xml]

<!DOCTYPE tp:taxon-treatment
  PUBLIC "-//TaxonX//DTD Taxonomic Treatment Publishing DTD v0 20100105//EN" "tax-treatment-NSO.dtd">
<tp:taxon-treatment xmlns:tp="http://www.plazi.org/taxpub"><tp:treatment-meta><mixed-citation publication-type="journal"><person-group><name><surname>Snow</surname><given-names>Neil</given-names></name></person-group><article-title>Five new species of 
                    <italic>Rhodamnia</italic> (Myrtaceae, Myrteae) from New Guinea</article-title><source>PhytoKeys</source><day>28</day><month>12</month><year>2012</year><volume>2012</volume><issue>19</issue><fpage>31</fpage><lpage>49</lpage><pub-id pub-id-type="doi">10.3897/phytokeys.19.4098</pub-id></mixed-citation></tp:treatment-meta><tp:nomenclature><tp:taxon-name>
						<tp:taxon-name-part taxon-name-part-type="genus">Rhodamnia</tp:taxon-name-part>
						<tp:taxon-name-part taxon-name-part-type="species">daymanensis</tp:taxon-name-part>
						<object-id xmlns:xlink="http://www.w3.org/1999/xlink" xlink:type="simple">urn:lsid:ipni.org:names:77123883-1</object-id>
						<object-id xmlns:xlink="http://www.w3.org/1999/xlink" xlink:type="simple">http://species-id.net/wiki/Rhodamnia_daymanensis</object-id>
					</tp:taxon-name><tp:taxon-authority>N. Snow</tp:taxon-authority><tp:taxon-status xmlns:xlink="http://www.w3.org/1999/xlink" xlink:type="simple">sp. nov.</tp:taxon-status><xref ref-type="fig" rid="F1">Figures 1</xref><xref ref-type="fig" rid="F3">3</xref></tp:nomenclature><tp:treatment-sec sec-type="Latin"><p>
					<italic>Resembling</italic> Rhodamnia lancifolia <italic>but differing by its more deeply sulcate petiole, broader leaves, and shorter yellowish indumentum on the abaxial laminar surface</italic>.</p></tp:treatment-sec><tp:treatment-sec sec-type="Type"><title>Type.</title><p>PapUa New Guinea. Milne Bay District, north slopes of Mt. Dayman, Maneau Range, 2250 m, ca. <named-content xmlns:xlink="http://www.w3.org/1999/xlink" content-type="dwc:verbatimCoordinates" xlink:type="simple">9°47'S, 149°18'E</named-content>, 2 Jun 1953, L. J. Brass 22718 (holotype: A!; isotype: L!)</p></tp:treatment-sec><tp:treatment-sec sec-type="Description"><title>Description.</title><p>Trees 15–18 m. Indumentum (branchlets, inflorescence axis, flowers) densely appressed sericeous or sericeous-villous (trichomes yellowish). Branchlets terete to compressed, brown (dried), epidermis smooth, becoming flakey or scaly, sericeous-villous. Leaves opposite, evenly distributed along branchlets, strongly discolorous, internodes 1–3 cm long; venation perfect basal acrodromous, secondary and tertiary veins visible above and below; intramarginal vein closely paralleling leaf margin, 0.5–0.7 mm from margin at midpoint of blade. Colleters absent. Petioles 5–9 mm long, slightly sulcate throughout. Leaf blades 3.8–7.0 cm long, (1.1–)1.5–3.0(–3.5) cm wide, elliptic (rarely broadly elliptic), base cuneate, apex narrowly acuminate, tip acute and somewhat falcate; adaxial surface matte, sericeous but becoming glabrescent, midvein slightly sulcate in proximal half but more or less flush distally; abaxial surface densely sericeous between the secondary and tertiary veins, midvein projecting throughout, oil glands (if present) entirely obscured by indumentum. Inflorescence axillary, flowers solitary (=monads) or in 3-flowered cymes (=botryoids), solitary to paired or fascicled in axils, pedicels of monads up to 1–5 mm long, rigid and ascending. Bracteoles 1.5–3.0 mm long, less than 0.5 mm wide at base, linear, mostly erect or ascending, mostly persistent in flower. Hypanthium 2.5–3.3 mm long, ca. 2.5 mm wide at base of calyx lobes, cupulate, densely hairy. Caly<!--PageBreak-->
						<!--PageBreak-->x lobes 2.7–3.0 mm long, broadly obtuse, glabrescent adaxially, densely sericeous abaxially. Petals 5.5–7.0 mm long, 3.0–3.5 mm wide, ovate to narrowly ovate, whitish, mostly glabrous adaxially, densely sericeous abaxially, oil glands common. Stamens 65–75, multiseriate; staminal disk short-hairy; filaments 2–3 mm long; anther sacs 0.3–0.5 mm long, globose to subcylindrical, sub-basifixed or basifixed, crowned by a single large apical gland. Style ca. 4.5 mm long, glabrous; stigma narrow to slightly capitate, prominently papillose. Ovary and locule 1, placentas 2, linear, ovules disposed in regular rows.</p><fig id="F3" position="float" orientation="portrait"><label>Figure 3.</label><caption><p>
								<italic><tp:taxon-name>Rhodamnia daymanensis</tp:taxon-name></italic> N. Snow. Photo of the holotype at A (<italic>L. J. Brass 22718</italic>).</p></caption><graphic xmlns:xlink="http://www.w3.org/1999/xlink" xlink:href="PhytoKeys-019-031-g003.jpg" position="float" orientation="portrait" xlink:type="simple"/></fig></tp:treatment-sec><tp:treatment-sec sec-type="Phenology"><title>Phenology.</title><p>Flowering in June; fruiting interval unknown.</p></tp:treatment-sec><tp:treatment-sec sec-type="Distribution"><title>Distribution.</title><p>Papua New Guinea, Milne Bay Province, north slopes of Mt. Dayman in the Maneau Range; mossy forest of ridge crests over metamorphic rocks (see <xref ref-type="bibr" rid="B4">Davies 1980</xref>; <xref ref-type="bibr" rid="B3">Daczko et al. 2009</xref>) at ca. 2250 meters.</p></tp:treatment-sec><tp:treatment-sec sec-type="Conservation status"><title>Conservation status.</title><p>Data Deficient. The collection label indicates the species was common (at least locally) at the time of its collection in 1953. However, the absence of additional collections over the past sixty years suggests that Threatened might more accurately reflect its true status.</p></tp:treatment-sec><tp:treatment-sec sec-type="Comments"><title>Comments.</title><p>
						<italic><tp:taxon-name>Rhodamnia daymanensis</tp:taxon-name></italic> appears to be part of the “pearly” group (<xref ref-type="bibr" rid="B14">Snow 2007</xref>) by virtue of its abaxial indumentum. <xref ref-type="bibr" rid="B11">Scott (1979)</xref> included this specimen in <italic><tp:taxon-name>Rhodamnia blairiana</tp:taxon-name></italic> var. <italic>propinqua</italic> (C.T. White) A.J. Scott.</p><p>Among the species of <italic><tp:taxon-name>Rhodamnia</tp:taxon-name></italic> in New Guinea occurring at elevations above 2000 meters with a similar abaxial indumentum, <italic><tp:taxon-name>Rhodamnia daymanensis</tp:taxon-name></italic> mostly closely resembles <italic><tp:taxon-name>Rhodamnia lancifolia</tp:taxon-name></italic>. The type collection of <italic><tp:taxon-name>Rhodamnia lancifolia</tp:taxon-name></italic> (2425 m) is approximately 25 km west of the type locality of <italic><tp:taxon-name>Rhodamnia daymanensis</tp:taxon-name></italic> (2250 m) in similar habitats. However, <italic><tp:taxon-name>Rhodamnia lancifolia</tp:taxon-name></italic> differs by its more narrowly elliptic leaves, a less pronounced petiolar sulcus, slightly impressed adaxial laminar midvein (vs. more deeply impressed in <italic><tp:taxon-name>Rhodamnia daymanensis</tp:taxon-name></italic> in the proximal half), and the more yellowish (and longer, on average) abaxial laminar indumentum. The adaxial leaf surface of <italic><tp:taxon-name>Rhodamnia lancifolia</tp:taxon-name></italic>, for which there are many collections,is nearly black when dried, which contrasts with the fucosus (dark greyish brown, <xref ref-type="bibr" rid="B2">Beentje 2010</xref>) dried color of <italic><tp:taxon-name>Rhodamnia daymanensis</tp:taxon-name></italic>. The flowers (presumably hypanthium and abaxial surfaces of calyx lobes and petals) of <italic><tp:taxon-name>Rhodamnia lancifolia</tp:taxon-name></italic> have a brownish-pinkish indumentum (Stevens &amp; Veldkamp LAE 55582; isotype [L!]), whereas the floral indumentum of <italic><tp:taxon-name>Rhodamnia daymanensis</tp:taxon-name></italic> is mostly distinctly yellowish.</p></tp:treatment-sec><tp:treatment-sec><!--Section generated to contain objects referenced in tp:taxon-treatment.--><fig id="F1" position="float" orientation="portrait"><label>Figure 1.</label><caption><p>Island of New Guinea, showing localities of new species. Triangle (▲) = <italic><tp:taxon-name>Rhodamnia asekiensis</tp:taxon-name></italic>; Square (■) = <italic><tp:taxon-name>Rhodamnia daymanensis</tp:taxon-name></italic>; Diamond (◆) = <italic><tp:taxon-name>Rhodamnia makumak</tp:taxon-name></italic> (at bottom of line); Closed circle (⚫) = <italic><tp:taxon-name>Rhodamnia toratot</tp:taxon-name></italic> (at top of line); Inverted triangle (▼) = <italic><tp:taxon-name>Rhodamnia waigeoensis</tp:taxon-name></italic> (upper left, at bottom of line); Open circles (⚪) = <italic><tp:taxon-name>Rhodamnia sharpeana</tp:taxon-name></italic> (left end of line [upper] and bottom of line [lower, on truncated eastern half of Tagula Island]).</p></caption><graphic xmlns:xlink="http://www.w3.org/1999/xlink" xlink:href="PhytoKeys-019-031-g001.jpg" position="float" orientation="portrait" xlink:type="simple"/></fig></tp:treatment-sec><ref-list><ref id="B4"><mixed-citation xmlns:xlink="http://www.w3.org/1999/xlink" xlink:type="simple"><person-group><name name-style="western"><surname>Davies</surname><given-names>HL</given-names></name></person-group> (<year>1980</year>)<source> Folded thrust fault and associated metamorphics in the Suckling-Dayman Massif, Papua New Guinea. American Journal of Science 280-A: 171–191.</source></mixed-citation></ref><ref id="B3"><mixed-citation xmlns:xlink="http://www.w3.org/1999/xlink" xlink:type="simple"><person-group><name name-style="western"><surname>Daczko</surname><given-names>NR</given-names></name><name name-style="western"><surname>Caffi</surname><given-names>P</given-names></name><name name-style="western"><surname>Halpin</surname><given-names>JA</given-names></name><name name-style="western"><surname>Mann</surname><given-names>P</given-names></name></person-group> (<year>2009</year>)<source> Exhumation of the Dayman dome metamorphic core complex, eastern Papua New Guinea. Journal of Metamorphic Geology 27: 405–422. </source>doi: <ext-link ext-link-type="uri" xlink:href="http://dx.doi.org/10.1111/j.1525-1314.2009.00825.x" xlink:type="simple">10.1111/j.1525-1314.2009.00825.x</ext-link></mixed-citation></ref><ref id="B14"><mixed-citation xmlns:xlink="http://www.w3.org/1999/xlink" xlink:type="simple"><person-group><name name-style="western"><surname>Snow</surname><given-names>N</given-names></name></person-group> (<year>2007</year>)<article-title> Systematics of the Australian species of <italic>Rhodamnia</italic> (Myrtaceae).</article-title><source>Systematic Botany Monographs </source><volume>82</volume>: <fpage>1</fpage>-<lpage>69</lpage>.</mixed-citation></ref><ref id="B11"><mixed-citation xmlns:xlink="http://www.w3.org/1999/xlink" xlink:type="simple"><person-group><name name-style="western"><surname>Scott</surname><given-names>AJ</given-names></name></person-group> (<year>1979</year>)<article-title> A revision of <italic>Rhodamnia</italic> (Myrtaceae).</article-title><source>Kew Bulletin </source><volume>33</volume>: <fpage>429</fpage>-<lpage>459</lpage>. doi: <ext-link ext-link-type="uri" xlink:href="http://dx.doi.org/10.2307/4110145" xlink:type="simple">10.2307/4110145</ext-link></mixed-citation></ref><ref id="B2"><mixed-citation xmlns:xlink="http://www.w3.org/1999/xlink" xlink:type="simple"><person-group><name name-style="western"><surname>Beentje</surname><given-names>HJ</given-names></name></person-group> (<year>2010</year>)<source> The Kew Plant Glossary: An Illustrated Dictionary of Plant Identification terms. Royal Botanic Gardens, Kew.</source></mixed-citation></ref></ref-list></tp:taxon-treatment>
